# Supplementary material for: Class IIa HDACs forced degradation allows resensitization of oxaliplatin‐resistant FBXW7‐mutated colorectal cancer
Source: Mol Oncol. 2025 Oct 31;20(3):637–67. doi: 10.1002/1878-0261.70152 (PMC13042376; doi:10.1002/1878-0261.70152)
Supplement: Supplementary file 1 — Fig. S1. Inhibition of homologous recombination (HR) repair leads to a reduction in HDAC4 protein levels across various cellular contexts. Fig. S2. Identification of the E3 ligases involved in HDAC4 degradation through in silico and in vitro screenings. Fig. S3. Characterization of FBXW7−/− cells and FBXW7 R505C. Fig. S4. HDAC4 forced degradation or silencing increased OXPT cytotoxicity. Fig. S5. Identification of a signature of genes under the control of HDAC4. Fig. S6. Characterization of PDOs. Fig. S7. Characterization of the epigenetic response driven by HDAC4. Fig. S8. Dissection of the epigenetic response driven by HDAC4. Fig. S9. Original images used for the composition of the immunoblot panels in the main figures. Fig. S10. Original images used for the composition of the immunoblot panels in the supplementary figures. Table S1. Protein expression levels (z‐score) of HDAC4, HDAC5 and 365 E3 ligases available for the indicated 375 cancer cell lines of the Cancer Cell Line Encyclopedia. Table S2. Characteristics of CRC patients whose biopsies were used for the TMA. Table S3. .bed files of the SEs identified in HCT‐116 cells. Table S4. .bed files of the SEs belonging to group 1 and 2 and those directly bound by HDAC4. Table S5. Minimal signature of 116 genes associated to group 1 and 2 of SEs. Table S6. TCGA sample ID of CRC patients bearing FBXW7 LOF. Table S7. List and sequences of primers used for this study. Table S8. Raw data for in vivo experiments. Video S1. Time‐lapse video microscopy of PDM‐96 expressing pLS‐mP‐NR4A2‐EGFP treated with OXPT 20 μm at time 0. Video S2. Time‐lapse video microscopy of PDM‐96 expressing pLS‐mP‐NR4A2‐EGFP treated with OXPT 20 μm + #11 1 μm at time 0. Video S3. Time‐lapse video microscopy of PDM‐96 expressing pLS‐mP‐RNF43‐EGFP treated with OXPT 20 μm at time 0. Video S4. Time‐lapse video microscopy of PDM‐96 expressing pLS‐mP‐RNF43‐EGFP treated with OXPT 20 μm + #11 1 μm at time 0. File S1. Ethical documentation. [file MOL2-20-637-s001.zip › mol270152-sup-0002-TableS2.xlsx]

## Sheet: HColA030PG03 Specs
Position	No.	Age	Sex	Organ/Anatomic Site	Pathology diagnosis	TNM	Grade	Stage	Type
A1	1	68	F	Colon	Adenocarcinoma	N2aM0	II	3	tumor
A2	2	68	F	Colon	NAT				nat
A3	3	61	M	Colon	Adenocarcinoma	N0M0	II		tumor
A4	4	61	M	Colon	NAT				nat
A5	5	77	M	Colon	Adenocarcinoma	N0M0	II		tumor
A6	6	77	M	Colon	NAT				nat
A7	7	53	F	Colon	Adenocarcinoma	N2bM0	II	3	tumor
A8	8	53	F	Colon	NAT				nat
B1	9	57	F	Colon	Adenocarcinoma	N1bM0	II	3	tumor
B2	10	57	F	Colon	NAT				nat
B3	11	52	M	Colon	Adenocarcinoma	N1aM0	II	3	tumor
B4	12	52	M	Colon	NAT				nat
B5	13	54	M	Colon	Adenocarcinoma	N0M0	II		tumor
B6	14	54	M	Colon	NAT				nat
B7	15	62	M	Colon	Adenocarcinoma	N1bM0	II	3	tumor
B8	16	62	M	Colon	NAT				nat
C1	17	61	M	Colon	Adenocarcinoma	N0M0	II		tumor
C2	18	61	M	Colon	NAT				nat
C3	19	61	F	Colon	Adenocarcinoma	N2bM0	II	3	tumor
C4	20	61	F	Colon	NAT				nat
C5	21	72	M	Colon	Adenocarcinoma	N1bM0	II	3	tumor
C6	22	72	M	Colon	NAT				nat
C7	23	59	M	Colon	Adenocarcinoma	N0M0	II		tumor
C8	24	59	M	Colon	NAT				nat
D1	25	53	F	Colon	Adenocarcinoma	N1aM0	II	3	tumor
D2	26	53	F	Colon	NAT				nat
D3	27	64	F	Colon	Adenocarcinoma	N0M0	II		tumor
D4	28	64	F	Colon	NAT				nat
D5	29	78	M	Colon	Adenocarcinoma	N2bM0	II-III	3	tumor
D6	30	78	M	Colon	NAT				nat
