# Supplementary material for: Class IIa HDACs forced degradation allows resensitization of oxaliplatin‐resistant FBXW7‐mutated colorectal cancer
Source: Mol Oncol. 2025 Oct 31;20(3):637–67. doi: 10.1002/1878-0261.70152 (PMC13042376; doi:10.1002/1878-0261.70152)
Supplement: Supplementary file 1 — Fig. S1. Inhibition of homologous recombination (HR) repair leads to a reduction in HDAC4 protein levels across various cellular contexts. Fig. S2. Identification of the E3 ligases involved in HDAC4 degradation through in silico and in vitro screenings. Fig. S3. Characterization of FBXW7−/− cells and FBXW7 R505C. Fig. S4. HDAC4 forced degradation or silencing increased OXPT cytotoxicity. Fig. S5. Identification of a signature of genes under the control of HDAC4. Fig. S6. Characterization of PDOs. Fig. S7. Characterization of the epigenetic response driven by HDAC4. Fig. S8. Dissection of the epigenetic response driven by HDAC4. Fig. S9. Original images used for the composition of the immunoblot panels in the main figures. Fig. S10. Original images used for the composition of the immunoblot panels in the supplementary figures. Table S1. Protein expression levels (z‐score) of HDAC4, HDAC5 and 365 E3 ligases available for the indicated 375 cancer cell lines of the Cancer Cell Line Encyclopedia. Table S2. Characteristics of CRC patients whose biopsies were used for the TMA. Table S3. .bed files of the SEs identified in HCT‐116 cells. Table S4. .bed files of the SEs belonging to group 1 and 2 and those directly bound by HDAC4. Table S5. Minimal signature of 116 genes associated to group 1 and 2 of SEs. Table S6. TCGA sample ID of CRC patients bearing FBXW7 LOF. Table S7. List and sequences of primers used for this study. Table S8. Raw data for in vivo experiments. Video S1. Time‐lapse video microscopy of PDM‐96 expressing pLS‐mP‐NR4A2‐EGFP treated with OXPT 20 μm at time 0. Video S2. Time‐lapse video microscopy of PDM‐96 expressing pLS‐mP‐NR4A2‐EGFP treated with OXPT 20 μm + #11 1 μm at time 0. Video S3. Time‐lapse video microscopy of PDM‐96 expressing pLS‐mP‐RNF43‐EGFP treated with OXPT 20 μm at time 0. Video S4. Time‐lapse video microscopy of PDM‐96 expressing pLS‐mP‐RNF43‐EGFP treated with OXPT 20 μm + #11 1 μm at time 0. File S1. Ethical documentation. [file MOL2-20-637-s001.zip › mol270152-sup-0004-TableS4.xlsx]

## Sheet: 52 SE group 1
chr1	66253693	66273526
chr1	66291976	66354928
chr1	202017362	202033961
chr10	70559633	70581413
chr10	103891872	103911088
chr10	112378320	112406187
chr11	27933575	27935539
chr11	57777743	57782504
chr11	108884805	108907801
chr11	109857169	109865259
chr12	46429726	46453149
chr12	65630011	65661243
chr12	75622283	75669510
chr12	75758361	75768228
chr12	116494965	116529974
chr12	124917819	124939236
chr14	67976486	67979475
chr17	58363141	58429625
chr17	58363141	58429625
chr17	59753759	59763369
chr17	61555758	61576638
chr17	64653975	64715077
chr18	31230902	31245842
chr18	70356954	70377718
chr2	62774217	62791512
chr2	181764911	181817527
chr2	181875681	181906441
chr2	226047576	226066032
chr2	226173701	226192613
chr2	226206887	226216639
chr20	45778509	45782774
chr20	51750504	51761152
chr21	8411435	8420619
chr3	30596645	30611821
chr3	98954055	98986951
chr3	110566799	110586090
chr3	111902058	111967754
chr3	139298224	139326760
chr3	185786654	185798051
chr4	11498142	11515985
chr4	30901161	30960676
chr4	31013197	31069395
chr4	74619129	74670956
chr4	78554043	78568395
chr4	168095176	168100012
chr6	133094683	133099514
chr6	151013524	151081751
chr7	20340427	20352757
chr7	116441515	116462530
chr7	121297419	121304854
chr7	129844506	129855301
chr8	89534480	89547478
chr9	60657692	60679911

## Sheet: 17 SE group 2
chr1	2652213	2655950
chr1	94300976	94327936
chr2	156333067	156343520
chr10	99963959	99979338
chr10	103894236	103909983
chr12	52144023	52153418
chr13	109264166	109268919
chr14	76942172	76962530
chr19	13841240	13857711
chr2	62569595	62580769
chr2	231612264	231622233
chr21	8228603	8234691
chr7	92694797	92699604
chr7	130839103	130854484
chr8	8287650	8297548
chr8	93836743	93939162
chr9	21668759	21694074

## Sheet: 39 SE group1 bound by HDAC4
chr1	66253693	66273526
chr1	66291976	66354928
chr1	202017362	202033961
chr10	70559633	70581413
chr10	103891872	103911088
chr10	112378320	112406187
chr11	27933575	27935539
chr11	57777743	57782504
chr11	108884805	108907801
chr12	46429726	46453149
chr12	65630011	65661243
chr12	75622283	75669510
chr12	75758361	75768228
chr12	116494965	116529974
chr12	124917819	124939236
chr17	58363141	58429625
chr17	58363141	58429625
chr17	59753759	59763369
chr17	64653975	64715077
chr18	70356954	70377718
chr2	181764911	181817527
chr2	181875681	181906441
chr2	226047576	226066032
chr2	226173701	226192613
chr20	45778509	45782774
chr20	51750504	51761152
chr3	30596645	30611821
chr3	98954055	98986951
chr3	111902058	111967754
chr3	139298224	139326760
chr4	74619129	74670956
chr4	78554043	78568395
chr4	168095176	168100012
chr6	133094683	133099514
chr6	151013524	151081751
chr7	116441515	116462530
chr7	121297419	121304854
chr7	129844506	129855301
chr8	89534480	89547478

## Sheet: 14 SE group2 bound by HDAC4
chr1	94300976	94327936
chr2	156333067	156343520
chr10	99963959	99979338
chr10	103894236	103909983
chr12	52144023	52153418
chr14	76942172	76962530
chr19	13841240	13857711
chr2	62569595	62580769
chr2	231612264	231622233
chr7	92694797	92699604
chr7	130839103	130854484
chr8	8287650	8297548
chr8	93836743	93939162
chr9	21668759	21694074
