# Supplementary material for: Class IIa HDACs forced degradation allows resensitization of oxaliplatin‐resistant FBXW7‐mutated colorectal cancer
Source: Mol Oncol. 2025 Oct 31;20(3):637–67. doi: 10.1002/1878-0261.70152 (PMC13042376; doi:10.1002/1878-0261.70152)
Supplement: Supplementary file 1 — Fig. S1. Inhibition of homologous recombination (HR) repair leads to a reduction in HDAC4 protein levels across various cellular contexts. Fig. S2. Identification of the E3 ligases involved in HDAC4 degradation through in silico and in vitro screenings. Fig. S3. Characterization of FBXW7−/− cells and FBXW7 R505C. Fig. S4. HDAC4 forced degradation or silencing increased OXPT cytotoxicity. Fig. S5. Identification of a signature of genes under the control of HDAC4. Fig. S6. Characterization of PDOs. Fig. S7. Characterization of the epigenetic response driven by HDAC4. Fig. S8. Dissection of the epigenetic response driven by HDAC4. Fig. S9. Original images used for the composition of the immunoblot panels in the main figures. Fig. S10. Original images used for the composition of the immunoblot panels in the supplementary figures. Table S1. Protein expression levels (z‐score) of HDAC4, HDAC5 and 365 E3 ligases available for the indicated 375 cancer cell lines of the Cancer Cell Line Encyclopedia. Table S2. Characteristics of CRC patients whose biopsies were used for the TMA. Table S3. .bed files of the SEs identified in HCT‐116 cells. Table S4. .bed files of the SEs belonging to group 1 and 2 and those directly bound by HDAC4. Table S5. Minimal signature of 116 genes associated to group 1 and 2 of SEs. Table S6. TCGA sample ID of CRC patients bearing FBXW7 LOF. Table S7. List and sequences of primers used for this study. Table S8. Raw data for in vivo experiments. Video S1. Time‐lapse video microscopy of PDM‐96 expressing pLS‐mP‐NR4A2‐EGFP treated with OXPT 20 μm at time 0. Video S2. Time‐lapse video microscopy of PDM‐96 expressing pLS‐mP‐NR4A2‐EGFP treated with OXPT 20 μm + #11 1 μm at time 0. Video S3. Time‐lapse video microscopy of PDM‐96 expressing pLS‐mP‐RNF43‐EGFP treated with OXPT 20 μm at time 0. Video S4. Time‐lapse video microscopy of PDM‐96 expressing pLS‐mP‐RNF43‐EGFP treated with OXPT 20 μm + #11 1 μm at time 0. File S1. Ethical documentation. [file MOL2-20-637-s001.zip › mol270152-sup-0005-TableS5.xlsx]

## Sheet: Foglio1
Group 1	Group 2
ABCB5	ABCC2
ABHD10	ABCD3
ACSL5	ACTRT2
AKAP12	ANGEL1
ANXA10	ARHGAP29
ANXA3	ATG101
AREG	CDK6
ATP9A	DNMBP
BDNF	EHBP1
BMP2K	FAM133B
BTC	GPD2
C11orf87	IFNE
CAV2	IRF2BPL
COL8A1	IRS2
COPB2	KCNE1B
CPED1	KLF14
CTNND1	KRT80
DCBLD2	MKLN1
DDX10	MMEL1
DDX60	MTAP
DHX37	MYO16
DSC1	NANOS3
DSG1	NR4A2
EHBP1	PDP1
ELF3	PRAG1
EYA4	PTMA
GPR37L1	SH3PXD2A
HMGA2	STN1
HS3ST1	TEX44
IGF2BP2	TMEM17
IRS1	TMEM67
ITGB8	USP17L3
KCNE1B	ZSWIM4
KIF18A
KRR1
LRRC37A3
MAP1LC3B2
MED13L
MRPS22
MSRB3
MTHFD1L
NACA2
NECTIN3
NEUROD1
NFATC2
NRF1
NYAP2
OR9Q1
OTX1
PALD1
PCDH7
PDE4B
PHLDA1
PHLDB2
PRF1
PTRH2
RAD51B
RIPK2
RNF43
RPS12
SENP2
SGIP1
SH3PXD2A
SLC38A2
SLC38A4
SMURF2
SOCS6
SPATA31A5
SPINT4
SSFA2
STN1
SUPT4H1
TBX4
TES
TGFBR2
TUBD1
UBC
UBE2H
WFDC3
WNT16
ZC3H12C
ZDHHC6
ZFP36L1
