# Supplementary material for: Class IIa HDACs forced degradation allows resensitization of oxaliplatin‐resistant FBXW7‐mutated colorectal cancer
Source: Mol Oncol. 2025 Oct 31;20(3):637–67. doi: 10.1002/1878-0261.70152 (PMC13042376; doi:10.1002/1878-0261.70152)
Supplement: Supplementary file 1 — Fig. S1. Inhibition of homologous recombination (HR) repair leads to a reduction in HDAC4 protein levels across various cellular contexts. Fig. S2. Identification of the E3 ligases involved in HDAC4 degradation through in silico and in vitro screenings. Fig. S3. Characterization of FBXW7−/− cells and FBXW7 R505C. Fig. S4. HDAC4 forced degradation or silencing increased OXPT cytotoxicity. Fig. S5. Identification of a signature of genes under the control of HDAC4. Fig. S6. Characterization of PDOs. Fig. S7. Characterization of the epigenetic response driven by HDAC4. Fig. S8. Dissection of the epigenetic response driven by HDAC4. Fig. S9. Original images used for the composition of the immunoblot panels in the main figures. Fig. S10. Original images used for the composition of the immunoblot panels in the supplementary figures. Table S1. Protein expression levels (z‐score) of HDAC4, HDAC5 and 365 E3 ligases available for the indicated 375 cancer cell lines of the Cancer Cell Line Encyclopedia. Table S2. Characteristics of CRC patients whose biopsies were used for the TMA. Table S3. .bed files of the SEs identified in HCT‐116 cells. Table S4. .bed files of the SEs belonging to group 1 and 2 and those directly bound by HDAC4. Table S5. Minimal signature of 116 genes associated to group 1 and 2 of SEs. Table S6. TCGA sample ID of CRC patients bearing FBXW7 LOF. Table S7. List and sequences of primers used for this study. Table S8. Raw data for in vivo experiments. Video S1. Time‐lapse video microscopy of PDM‐96 expressing pLS‐mP‐NR4A2‐EGFP treated with OXPT 20 μm at time 0. Video S2. Time‐lapse video microscopy of PDM‐96 expressing pLS‐mP‐NR4A2‐EGFP treated with OXPT 20 μm + #11 1 μm at time 0. Video S3. Time‐lapse video microscopy of PDM‐96 expressing pLS‐mP‐RNF43‐EGFP treated with OXPT 20 μm at time 0. Video S4. Time‐lapse video microscopy of PDM‐96 expressing pLS‐mP‐RNF43‐EGFP treated with OXPT 20 μm + #11 1 μm at time 0. File S1. Ethical documentation. [file MOL2-20-637-s001.zip › mol270152-sup-0007-TableS7.xlsx]

## Sheet: Foglio1
Primer_name	Sequence_5'->3'
ADGRF3_RT_FW	GTGGAACCTGTATGAGGTGGT
ADGRF3_RT_RV	CCTGACTCGTTGAAGGAGGAAG
AREG_RT_FW	GAGCCGACTATGACTACTCAGA
AREG_RT_RV	TCACTTTCCGTCTTGTTTTGGG
ELF3_RT_FW	GGCCGATGACTTGGTACTGAC
ELF3_RT_RV	GCTTGCGTCGTACTTGTTCTTC
ERRFI1_RT_FW	CTGGAGCAGTCGCAGTGAG
ERRFI1_RT_RV	GCCATTCATCGGAGCAGATTTG
FBXW7_RT_FW	CGCGGCTCTTTTCTAAAAGTAATG
FBXW7_RT_RV	CAGAGAGCCTCCAGTTCGTC
GFP_RT_FW	GCA_AGC_TGA_CCC_TGA_AGT_TC
GFP_RT_RV	AAG_TCG_TGC_TGC_TTC_ATG_TG
GAPDH_RT_FW	CCCTTCATTGACCTCAACTACATG
GAPDH_RT_RV	TGGGATTTCCATTGATGACAAGC
HPRT_RT_FW	AGACTTTGCTTTCCTTGGTCAGG
HPRT_RT_RV	GTCTGGCTTATATCCAACACTTCG
MARCH5_RT_FW	GTCGGCTCTATCTATTGGACAGC
MARCH5_RT_RV	GCTCTCTCCATAACATCCAGACC
MARCH6_RT_FW	GACTGGTTACAAGTATTGGCACT
MARCH6_RT_RV	CCGTTGACAGCATATCTAATGGC
RNF185_RT_FW	GCCGTGTTTACATCAGTGGT
RNF185_RT_RV	GAGGGGGATGACCTTGTCTC
TMEM74_RT_FW	AGCTCCACTACCTTGCTAAGA
TMEM74_RT_RV	GACCCTTCCATCTCGGTTGC
ICAM1_RT_FW	ATGCCCAGACATCTGTGTCC
ICAM1_RT_RV	GGGGTCTCTATGCCCAACAA
HDAC4_RT_FW	CAAGAACAAGGAGAAGGGCAAAG
HDAC4_RT_RV	GGAGAACTCTGGTCAAGGGAACTG
HDAC5_RT_FW	ACTTCTCTGCACAGCATCCC
HDAC5_RT_RV	AGTGTGGGGTCCACAGAGC
HDAC7_RT_FW	CTCACTGTCAGCCCCAGAG
HDAC7_RT_RV	CTGGTGCTTCAGCATGACC
NR4A2_SE_FW	TCGATACTCCTCTGTGCCCA
NR4A2_SE_RV	CAAGTTGCAAAAGGGTCCCG
RNF43_SE_FW	TCTCTTCAGTTCATAACCACAGAA
RNF43_SE_RV	TGAGTCAGGCATAAAGAGACACA
FBXW7_RT_FW	CGCGGCTCTTTTCTAAAAGTAATG
FBXW7_RT_RV	CAGAGAGCCTCCAGTTCGTC
GAPDH_genomic_FW	GCTTGCCCTGTCCAGTTAAT
GAPDH_genomic_RV	TAGCTCAGCTGCACCCTTTA
