# Supplementary material for: Class IIa HDACs forced degradation allows resensitization of oxaliplatin‐resistant FBXW7‐mutated colorectal cancer
Source: Mol Oncol. 2025 Oct 31;20(3):637–67. doi: 10.1002/1878-0261.70152 (PMC13042376; doi:10.1002/1878-0261.70152)
Supplement: Supplementary file 1 — Fig. S1. Inhibition of homologous recombination (HR) repair leads to a reduction in HDAC4 protein levels across various cellular contexts. Fig. S2. Identification of the E3 ligases involved in HDAC4 degradation through in silico and in vitro screenings. Fig. S3. Characterization of FBXW7−/− cells and FBXW7 R505C. Fig. S4. HDAC4 forced degradation or silencing increased OXPT cytotoxicity. Fig. S5. Identification of a signature of genes under the control of HDAC4. Fig. S6. Characterization of PDOs. Fig. S7. Characterization of the epigenetic response driven by HDAC4. Fig. S8. Dissection of the epigenetic response driven by HDAC4. Fig. S9. Original images used for the composition of the immunoblot panels in the main figures. Fig. S10. Original images used for the composition of the immunoblot panels in the supplementary figures. Table S1. Protein expression levels (z‐score) of HDAC4, HDAC5 and 365 E3 ligases available for the indicated 375 cancer cell lines of the Cancer Cell Line Encyclopedia. Table S2. Characteristics of CRC patients whose biopsies were used for the TMA. Table S3. .bed files of the SEs identified in HCT‐116 cells. Table S4. .bed files of the SEs belonging to group 1 and 2 and those directly bound by HDAC4. Table S5. Minimal signature of 116 genes associated to group 1 and 2 of SEs. Table S6. TCGA sample ID of CRC patients bearing FBXW7 LOF. Table S7. List and sequences of primers used for this study. Table S8. Raw data for in vivo experiments. Video S1. Time‐lapse video microscopy of PDM‐96 expressing pLS‐mP‐NR4A2‐EGFP treated with OXPT 20 μm at time 0. Video S2. Time‐lapse video microscopy of PDM‐96 expressing pLS‐mP‐NR4A2‐EGFP treated with OXPT 20 μm + #11 1 μm at time 0. Video S3. Time‐lapse video microscopy of PDM‐96 expressing pLS‐mP‐RNF43‐EGFP treated with OXPT 20 μm at time 0. Video S4. Time‐lapse video microscopy of PDM‐96 expressing pLS‐mP‐RNF43‐EGFP treated with OXPT 20 μm + #11 1 μm at time 0. File S1. Ethical documentation. [file MOL2-20-637-s001.zip › mol270152-sup-0008-TableS8.xlsx]

## Sheet: Tumor volume Fig. 4M
Days	Control					OXPT					OXPT+#11
0	122.304	102.85	99.825	85.6745	60.75	128.774	103.968	96.237	83.025	55.225	121.838	103.968	93.775	88.938	57.7125
3	205.768	161.448	171.5	128.375	73.728	152.703	112.091	76.176	47.775	44.376	191.664	104.104	64.512	43.2	36.8
7	464.64	419.05	443.576	184.049	263.841	371.339	179.562	156.426	146.713	77.2475	109.76	131.712	77.064	23.52	49.392
10	702.27	576.24	655.452	290.207	453.6	541.696	233.28	219.7	219.136	107.911	51.304	168.2	100.352	29.25	40
14	1119.55	730.08	893.83	379.456	732.021	854.464	327.228	269.5	254.32	143.36	33.934	164.075	87.079	33.792	49.923
17	1458	1049.57	1335.1	555	1224	1309.89	403.971	368.219	364.634	451.25	16.2	242.406	128.335	75.504	136.458
22	2002.5	1537.9	1865.15	859.625	1449.98	1722.55	508.086	447.95	507.84	572.22	44.982	390.062	181.675	85.05	186.543
TV = W2L/2

## Sheet: Body weight Fig. 4M
	Control		OxPt + Control 5mg/kg		OxPt + #11 5mg/kg
Day	Body weight	SD	Body weight	SD	Body weight	SD
0	24.8257	1.42021	25.94	1.54208	24.96	0.31305
3	24.2318	1.32174	25.18	1.61152	23.76	0.512835
7	24.285	1.34276	25.54	1.77989	23.58	0.471169
10	24.7844	0.870057	25.9	2.01122	24.24	0.450555
14	24.909	0.739594	26.26	1.71552	24.5	0.52915
17	25.1357	0.610737	26.44	1.1149	24.88	1.02567
22	25.117	0.993982	27.76	2.11613	25.2	0.863134

## Sheet: Tumor volume Fig.4L 
Days	Control					#11
7	28.8626	28.5679	53.2418	28.8626	28.5679	29.3427	49.3922	48.5355	29.3427	49.3922
11	39.6456	46.2828	95.0907	39.6456	46.2828	39.2403	70.5144	81.6194	39.2403	70.5144
14	67.4571	106.567	335.484	67.4571	106.567	53.7319	101.358	145.026	53.7319	101.358
18	84.6585	159.071	446.498	84.6585	159.071	68.4881	155.827	239.513	68.4881	155.827
21	103.832	243.802	804.596	103.832	243.802	121.399	209.296	261.006	121.399	209.296
25	177.806	634.312	1457.32	177.806	634.312	276.952	281.642	641.729	276.952	281.642
28	238.845	695.906	1957.32	238.845	695.906	348.744	362.076	767.179	348.744	362.076
32	334.998	749.78	1957.32	334.998	749.78	407.829	536.705	859.072	407.829	536.705
34	396.9	862.949	1957.32	396.9	862.949	502.335	482.568	1008	502.335	682.568
TV = W2L/2

## Sheet: Body weight Fig. 4L
	Control		#11 5mg/kg
Days	Body weight	SD	Body weight	SD
7	22,49	1,47	23,98	1,30
11	22,96	1,34	24,79	1,15
14	23,43	1,47	25,23	1,02
18	24,59	1,20	25,26	0,95
21	24,74	1,59	24,96	0,73
25	23,85	1,48	24,63	0,88
28	24,33	1,66	25,53	0,90
32	24,92	1,97	25,74	1,12
34	24,68	1,60	25,92	1,03

## Sheet: Tumor weight Fig. 4N
Control					OxPt + Control					OxPt + #11 5mg/kg
2106	1292	2767	698	1149	1279	707	513	436	283	36	181	296	39	270

## Sheet: Tumor volume Fig. S4L
Days	Control						OxPt + #11 5mg/kg						OxPt + #11 10mg/kg
0	97.351	105.19	88.75	87.56	88.94	113.75	107.43	98.79	104.5	111.27	90.54	102.1	84.5	110.23	104.29	110.75	106.75	90.25
3	150.25	137.51	120.54	150.79	137.45	178.29	110.25	130.74	110.1	104.2	100.5	97.5	110.25	104.75	123.52	174.1	110.75	110.23
7	304.25	170.5	204.25	145.75	184.7	404.25	150.23	175.65	98.75	84.25	83.25	110.79	125.75	204.15	184.26	169.25	179.58	87.5
10	578.56	619.25	301.15	198.75	204.25	605.2	220.2	154.58	54.5	205.5	57.5	21	175.25	304.2	154.2	219.97	120.25	50.5
14	879.5	950.25	374.25	204.25	469.58	814.2	150.25	212.2	0	356.5	20.1	0	304.2	205.8	54.2	158.25	23	0
15	994.23	1235.5	575.24	577.5	604.75	1098.5	84.25	315.2	0	401.25	0	0	514.25	84.5	0	304.5	0	0
18	1504.2	1404.25	580.5	1230.75	1275.2	1474.25	20.5	401.2	0	337.5	0	0	700.79	150.36	0	504.25	0	0
TV = W2L/2
